# Supplementary material for: Empirical research on the friction behavior of O-rings in hydraulic cylinders
Source: PLoS One. 2023 Jan 23;18(1):e0280815. doi: 10.1371/journal.pone.0280815 (PMC9870115; doi:10.1371/journal.pone.0280815)
Supplement: S1 Data — (ZIP) [file pone.0280815.s001.zip]

Archive with 16 entries (16 files):
- Fig.10a.opju
- Fig.10b.opju
- Fig.10c.opju
- Fig.11.opju
- Fig.12a.opju
- Fig.12b.opju
- Fig.12c.opju
- Fig.4.opju
- Fig.5.opju
- Fig.7a.opju
- Fig.7b.opju
- Fig.7c.opju
- Fig.8.opju
- Fig.9a.opju
- Fig.9b.opju
- Fig.9c.opju
